# Supplementary material for: A Gravity-Driven Membrane Bioreactor in Treating Real Fruit Juice Wastewater: Response Relationship Between Filtration Behavior and Microbial Community Evolution
Source: Membranes (Basel). 2024 Dec 6;14(12):260. doi: 10.3390/membranes14120260 (PMC11678127; doi:10.3390/membranes14120260)
Supplement: Supplementary file 1 [file membranes-14-00260-s001.zip]

Archive with 1 entries (1 files):
- membranes-3339020-supplementary.pdf
